# Supplementary material for: Deconvolution volumetric additive manufacturing
Source: Nat Commun. 2023 Jul 21;14:4412. doi: 10.1038/s41467-023-39886-4 (PMC10362001; doi:10.1038/s41467-023-39886-4)
Supplement: Supplementary file 4 — Supplementary Code 1 [file 41467_2023_39886_MOESM4_ESM.zip]

Archive with 3 entries (3 files):
- deconv_corr.py
- gyroid.npy
- README.txt
