# Supplementary material for: Deconvolution volumetric additive manufacturing
Source: Nat Commun. 2023 Jul 21;14:4412. doi: 10.1038/s41467-023-39886-4 (PMC10362001; doi:10.1038/s41467-023-39886-4)
Supplement: Supplementary file 4 — Supplementary Code 1 [file 41467_2023_39886_MOESM4_ESM.zip › README.txt]

## Info
deconv_corr.py is a python script for demonstrating target geometry deconvolution for volumetric additive manufacturing in support of the following publication:

"Deconvolution volumetric additive manufacturing"
Antony Orth, Daniel Webber, Yujie Zhang, Kathleen L. Sampson, Hendrick W. de Haan, Thomas Lacelle, Rene Lam, Daphene Solis, Shyamaleeswari Dayanandan, Taylor Waddell, Tasha Lewis, Hayden Taylor, Jonathan Boisvert, Chantal Paquet


## System requirements

This script has been tested in Python 3.8, using the Spyder editor.  We recommend installing the Anaconda Python distribution.

Required packages:
- Numpy
- Matplotlib
- Scipy

## Demo, instructions
To run, extract "deconv_corr.npy" and "gyroid.npy" into the same folder.  Open deconv_corr.npy in Spyder or other editor and run.  
Alternatively, "deconv_corr.npy" can be executed via the terminal.

The script will return 4 plots showing sum projections of the original and corrected target geometry as well as the blurred original and corrected dose after dose spread.

The script also returns the corrected (ie. deconvolved) target geometry, as well as the 3D blurred dose in both corrected and uncorrected cases.

This script can be modified and inserted into the projection calculation pipeline for any volumetric printer.  Users should replace "gyroid.npy" with their own geometry they wish to print.

Users will need to modify the estimated print time and the PSF widths to the appropriate values for their printer.

Approximate run time on a desktop workstation is ~10s.

## License

Attribution-NonCommercial-ShareAlike
CC BY-NC-SA 
[https://creativecommons.org/licenses/by-nc-sa/4.0/]
