# Supplementary material for: Deconvolution volumetric additive manufacturing
Source: Nat Commun. 2023 Jul 21;14:4412. doi: 10.1038/s41467-023-39886-4 (PMC10362001; doi:10.1038/s41467-023-39886-4)
Supplement: Supplementary file 5 — Source Data [file 41467_2023_39886_MOESM5_ESM.xlsx]

## Sheet: Fig_1
	DUDMA/PEGDA low power
h (mm)	1.06506	0.905301	0.798795	0.692289	0.585783	0.479277	0.372771	0.266265	0.159759
t_p (s)	59.1	59.9	60	60.4	60.7	62.5	68	86.4	234
	DUDMA/PEGDA high power
h (mm)	0.852048	0.53253	0.426024	0.426024	0.372771	0.266265	0.213012	0.159759	0.106506
t_p (s)	28.4	30.9	32	32	32.2	38	44.6	56.9	94.3
	DUDMA low power
h (mm)	1.06506	0.905301	0.798795	0.692289	0.585783	0.479277	0.372771	0.266265	0.159759
t_p (s)	74.4	74.6	75.4	76	76.5	76.8	82.6	103.5	151.5
	DUDMA high power
h (mm)	0.852048	0.53253	0.426024	0.426024	0.372771	0.266265	0.213012	0.159759	0.106506	0.053253
t_p (s)	47	50.8	52.3	52.5	53	61.5	70.9	89.9	132.8	344.9

## Sheet: Fig_2
	DUDMA/PEGDA
t_delay (s)	21.8	143	193	289	491	2130
T_ex (s)	10.9	18	21.9	27.4	31.2	44.5
T_ex_error_lower (s)	0	0.6	0.5	2.4	0.65	2.65
T_ex_error_upper (s)	0	0.75	0.4	1.95	0.95	0.4
	Fits to DUDMA/PEGDA diffusion experiment
t_delay (s)	1	5.26	9.52	13.8	18	22.3	26.6	30.8	35.1	39.3	43.6	47.9	52.1	56.4	60.6	64.9	69.2	73.4	77.7	81.9	86.2	90.5	94.7	99	103	108	112	116	120	125	129	133	137	142	146	150	154	159	163	167	171	176	180	184	188	193	197	201	206
T_ex (s)	10.9	10.9	10.9	10.9	10.9	11	11.1	11.2	11.4	11.7	12	12.3	12.6	13	13.3	13.7	14.1	14.4	14.8	15.2	15.5	15.9	16.2	16.6	16.9	17.3	17.6	17.9	18.2	18.5	18.8	19.1	19.4	19.7	20	20.2	20.5	20.8	21	21.3	21.5	21.7	22	22.2	22.4	22.6	22.8	23	23.2
t_delay (s)	1	5.26	9.52	13.8	18	22.3	26.6	30.8	35.1	39.3	43.6	47.9	52.1	56.4	60.6	64.9	69.2	73.4	77.7	81.9	86.2	90.5	94.7	99	103	108	112	116	120	125	129	133	137	142	146	150	154	159	163	167	171	176	180	184	188	193	197	201	206
T_ex_upper_bound (s)	10.9	10.9	10.9	10.9	10.9	11	11.2	11.4	11.7	12	12.3	12.7	13.1	13.5	13.9	14.3	14.7	15.1	15.5	15.9	16.3	16.7	17.1	17.5	17.8	18.2	18.5	18.8	19.2	19.5	19.8	20.1	20.4	20.7	21	21.2	21.5	21.8	22	22.3	22.5	22.7	23	23.2	23.4	23.6	23.8	24.1	24.3
t_delay (s)	1	5.26	9.52	13.8	18	22.3	26.6	30.8	35.1	39.3	43.6	47.9	52.1	56.4	60.6	64.9	69.2	73.4	77.7	81.9	86.2	90.5	94.7	99	103	108	112	116	120	125	129	133	137	142	146	150	154	159	163	167	171	176	180	184	188	193	197	201	206
T_ex_lower_bound (s)	10.9	10.9	10.9	10.9	10.9	10.9	11	11.1	11.2	11.4	11.6	11.9	12.1	12.4	12.7	13	13.3	13.6	13.9	14.3	14.6	14.9	15.2	15.5	15.9	16.2	16.5	16.8	17.1	17.3	17.6	17.9	18.2	18.4	18.7	19	19.2	19.5	19.7	20	20.2	20.4	20.6	20.9	21.1	21.3	21.5	21.7	21.9
	DUDMA
t_delay (s)	67	244.3	345.6	651.7	1376.3	2591.6
T_ex (s)	33.5	39.15	43.3	46.35	53.15	58.3
T_ex_error_lower (s)	0	1.15	2.75	1.55	1.2	0.899998
T_ex_error_upper (s)	0	1.6	0.850002	0.950001	1	0.549999
	Fits to DUDMA diffusion experiment
t_delay (s)	1	6.20842	11.4168	16.6253	21.8337	27.0421	32.2505	37.4589	42.6673	47.8758	53.0842	58.2926	63.501	68.7094	73.9178	79.1263	84.3347	89.5431	94.7515	99.9599	105.168	110.377	115.585	120.794	126.002	131.21	136.419	141.627	146.836	152.044	157.253	162.461	167.669	172.878	178.086	183.295	188.503	193.711	198.92	204.128	209.337	214.545	219.754	224.962	230.17	235.379	240.587	245.796	251.004
T_ex (s)	33.5	33.5	33.5	33.5	33.5	33.5002	33.5009	33.5034	33.5093	33.5204	33.5386	33.5654	33.6019	33.6488	33.7063	33.7746	33.8532	33.9418	34.0398	34.1466	34.2614	34.3835	34.5122	34.6469	34.7869	34.9316	35.0804	35.2327	35.3881	35.5462	35.7064	35.8684	36.0319	36.1966	36.3621	36.5282	36.6946	36.8613	37.0279	37.1943	37.3603	37.5259	37.6908	37.855	38.0184	38.1809	38.3425	38.503	38.6624
t_delay (s)	1	6.20842	11.4168	16.6253	21.8337	27.0421	32.2505	37.4589	42.6673	47.8758	53.0842	58.2926	63.501	68.7094	73.9178	79.1263	84.3347	89.5431	94.7515	99.9599	105.168	110.377	115.585	120.794	126.002	131.21	136.419	141.627	146.836	152.044	157.253	162.461	167.669	172.878	178.086	183.295	188.503	193.711	198.92	204.128	209.337	214.545	219.754	224.962	230.17	235.379	240.587	245.796	251.004
T_ex_upper_bound (s)	33.5	33.5	33.5	33.5	33.5001	33.5006	33.5028	33.5088	33.5216	33.5435	33.5767	33.6228	33.6823	33.7556	33.8423	33.9418	34.0534	34.176	34.3087	34.4504	34.6002	34.757	34.92	35.0883	35.2611	35.4378	35.6176	35.8	35.9845	36.1705	36.3577	36.5457	36.7341	36.9227	37.1112	37.2992	37.4868	37.6735	37.8594	38.0442	38.2279	38.4103	38.5913	38.7709	38.949	39.1255	39.3004	39.4737	39.6452
t_delay (s)	1	6.20842	11.4168	16.6253	21.8337	27.0421	32.2505	37.4589	42.6673	47.8758	53.0842	58.2926	63.501	68.7094	73.9178	79.1263	84.3347	89.5431	94.7515	99.9599	105.168	110.377	115.585	120.794	126.002	131.21	136.419	141.627	146.836	152.044	157.253	162.461	167.669	172.878	178.086	183.295	188.503	193.711	198.92	204.128	209.337	214.545	219.754	224.962	230.17	235.379	240.587	245.796	251.004
T_ex_lower_bound (s)	33.5	33.5	33.5	33.5	33.5	33.5	33.5001	33.5006	33.502	33.5052	33.5111	33.5209	33.5355	33.5558	33.5825	33.6161	33.6568	33.7048	33.7601	33.8224	33.8917	33.9676	34.0497	34.1377	34.2313	34.3299	34.4332	34.5409	34.6525	34.7676	34.8861	35.0074	35.1313	35.2575	35.3858	35.5158	35.6474	35.7802	35.9143	36.0492	36.1849	36.3212	36.4579	36.595	36.7322	36.8695	37.0068	37.144	37.281
[truncated: 451 more columns]

## Sheet: Fig_3
	DUDMA/PEGDA low power
h (mm)	1.07	0.905	0.799	0.692	0.586	0.479	0.373	0.266	0.16
t_p (s)	59.1	59.9	60	60.4	60.7	62.5	68	86.4	234
	DUDMA/PEGDA high power
h (mm)	0.852	0.533	0.426	0.426	0.373	0.266	0.213	0.16	0.107
t_p (s)	28.4	30.9	32	32	32.2	38	44.6	56.9	94.3
	DUDMA low power
h (mm)	1.07	0.905	0.799	0.692	0.586	0.479	0.373	0.266	0.16
t_p (s)	74.4	74.6	75.4	76	76.5	76.8	82.6	104	152
	DUDMA high power
h (mm)	0.852	0.533	0.426	0.426	0.373	0.266	0.213	0.16	0.107	0.0533
t_p (s)	47	50.8	52.3	52.5	53	61.5	70.9	89.9	133	345
	DUDMA/PEGDA low power (sim)
h (mm)	0.0922	0.103	0.114	0.125	0.136	0.147	0.157	0.168	0.179	0.19	0.201	0.212	0.222	0.233	0.244	0.255	0.266	0.277	0.288	0.298	0.309	0.32	0.331	0.342	0.353	0.364	0.374	0.385	0.396	0.407	0.418	0.429	0.44	0.45	0.461	0.472	0.483	0.494	0.505	0.516	0.526	0.537	0.548	0.559	0.57	0.581	0.592	0.602	0.613
t_p (s)	348	307	246	224	205	175	163	144	137	130	118	113	109	101	98	95	90	88	85.5	82	80.5	78	76.5	75.5	73.5	72.5	71.5	70	69.5	69	68	67.5	67	66	65.5	65	64.5	64.5	64	63.5	63.5	63	63	63	62.5	62.5	62.5	62	62
	DUDMA/PEGDA high power (sim)
h (mm)	0.0488	0.0597	0.0705	0.0814	0.0922	0.103	0.114	0.125	0.136	0.147	0.157	0.168	0.179	0.19	0.201	0.212	0.222	0.233	0.244	0.255	0.266	0.277	0.288	0.298	0.309	0.32	0.331	0.342	0.353	0.364	0.374	0.385	0.396	0.407	0.418	0.429	0.44	0.45	0.461	0.472	0.483	0.494	0.505	0.516	0.526	0.537	0.548	0.559	0.57
t_p (s)	247	199	165	122	108	96.5	80	73.5	68.5	60	56.5	51	49	47	43.5	42	40.5	38.5	37.5	36.5	35	34.5	34	33	32.5	31.5	31.5	31	30.5	30	30	29.5	29.5	29.5	29	29	29	28.5	28.5	28.5	28.5	28	28	28	28	28	28	28	28
	DUDMA low power (sim)
h (mm)	0.0814	0.0922	0.103	0.114	0.125	0.136	0.147	0.157	0.168	0.179	0.19	0.201	0.212	0.222	0.233	0.244	0.255	0.266	0.277	0.288	0.298	0.309	0.32	0.331	0.342	0.353	0.364	0.374	0.385	0.396	0.407	0.418	0.429	0.44	0.45	0.461	0.472	0.483	0.494	0.505	0.516	0.526	0.537	0.548	0.559	0.57	0.581	0.592	0.602
t_p (s)	330	291	261	215	198	184	161	152	137	131	126	117	113	109	103	101	98	94	92.5	91	88	87	84.5	83.5	83	81.5	80.5	80	79	78.5	78	77.5	77	76.5	76	76	75.5	75.5	75	75	75	74.5	74.5	74.5	74.5	74	74	74	74
	DUDMA high power (sim)
h (mm)	0.0488	0.0597	0.0705	0.0814	0.0922	0.103	0.114	0.125	0.136	0.147	0.157	0.168	0.179	0.19	0.201	0.212	0.222	0.233	0.244	0.255	0.266	0.277	0.288	0.298	0.309	0.32	0.331	0.342	0.353	0.364	0.374	0.385	0.396	0.407	0.418	0.429	0.44	0.45	0.461	0.472	0.483	0.494	0.505	0.516	0.526	0.537	0.548	0.559	0.57
t_p (s)	333	272	229	174	155	140	118	109	102	90.5	86	78	75	72.5	67.5	65.5	64	60.5	59.5	58	56	55	54.5	53	52.5	51.5	51	50.5	49.5	49.5	49	48.5	48.5	48	47.5	47.5	47.5	47	47	47	47	47	46.5	46.5	46.5	46.5	46.5	46.5	46.5
[truncated: 47 more columns]

## Sheet: Fig_4
	DUDMA/PEGDA uncorrected
h (mm)	1.07	0.905	0.799	0.692	0.586	0.479	0.373	0.266	0.16
t_p (s)	1	1.01	1.02	1.02	1.03	1.06	1.15	1.46	3.96
	DUDMA/PEGDA deconolved
h (mm)	1.07	0.905	0.799	0.692	0.586	0.479	0.373	0.266	0.16
t_p (s)	1	0.998	0.989	0.989	0.956	0.959	0.964	1.03	1.33
	DUDMA uncorrected
h (mm)	1.07	0.905	0.799	0.692	0.586	0.479	0.373	0.266	0.16
t_p (s)	1	1	1.01	1.02	1.03	1.03	1.11	1.39	2.04
	DUDMA deconolved
h (mm)	1.07	0.905	0.799	0.692	0.586	0.479	0.373	0.266	0.16
t_p (s)	1	0.999	0.998	0.992	1	1.01	1.01	1.08	1.38

## Sheet: Fig_S1
	Experimental PSF_xy
y (mm)	0	0.0201	0.0402	0.0603	0.0804	0.101	0.121	0.141	0.161	0.181	0.201	0.221	0.241	0.261	0.281	0.302	0.322	0.342	0.362	0.382	0.402	0.422	0.442	0.462	0.483	0.503	0.523	0.543	0.563	0.583	0.603	0.623	0.643	0.664	0.684	0.704	0.724	0.744	0.764	0.784	0.804	0.824	0.844	0.865	0.885	0.905	0.925	0.945	0.965
Intensity (arb.units)	0.0296	0.0175	0.00967	0.00465	0.00597	0.00553	0.00128	0	0.00258	0.0072	0.0146	0.0152	0.0179	0.0236	0.0286	0.0334	0.0449	0.0627	0.0947	0.15	0.23	0.341	0.516	0.771	1	0.98	0.752	0.519	0.363	0.271	0.212	0.168	0.131	0.0996	0.0767	0.0584	0.0529	0.0444	0.0374	0.0295	0.0225	0.0217	0.0299	0.0298	0.028	0.029	0.0297	0.0317	0.0373
	Gaussian fit
y (mm)	0	0.0201	0.0402	0.0603	0.0804	0.101	0.121	0.141	0.161	0.181	0.201	0.221	0.241	0.261	0.281	0.302	0.322	0.342	0.362	0.382	0.402	0.422	0.442	0.462	0.483	0.503	0.523	0.543	0.563	0.583	0.603	0.623	0.643	0.664	0.684	0.704	0.724	0.744	0.764	0.784	0.804	0.824	0.844	0.865	0.885	0.905	0.925	0.945	0.965
Intensity (arb.units)	3.81e-21	1.62e-19	5.92e-18	1.85e-16	4.93e-15	1.13e-13	2.2e-12	3.68e-11	5.26e-10	6.44e-09	6.74e-08	6.03e-07	4.62e-06	3.03e-05	0.00017	0.000815	0.00334	0.0117	0.0353	0.0906	0.199	0.375	0.603	0.83	0.977	0.984	0.848	0.625	0.395	0.213	0.0983	0.0388	0.0131	0.00379	0.000939	0.000199	3.6e-05	5.57e-06	7.38e-07	8.36e-08	8.11e-09	6.73e-10	4.78e-11	2.9e-12	1.51e-13	6.7e-15	2.55e-16	8.28e-18	2.3e-19
	Experimental PSF_z
z (mm)	0	0.0308	0.0615	0.0923	0.123	0.154	0.185	0.215	0.246	0.277	0.308	0.338	0.369	0.4	0.431	0.462	0.492	0.523	0.554	0.585	0.615	0.646	0.677	0.708	0.738	0.769	0.8	0.831	0.862	0.892	0.923	0.954	0.985	1.02	1.05
Intensity (arb.units)	0.0106	0.00617	0	0.000716	0.00231	0.00908	0.0124	0.0207	0.0356	0.0434	0.0643	0.103	0.165	0.254	0.383	0.569	0.814	1	0.983	0.787	0.567	0.39	0.258	0.168	0.107	0.0631	0.0362	0.0175	0.00725	0.00179	0.00186	0.00299	0.00552	0.00271	0.0113
	Gaussian fit
z (mm)	0	0.0308	0.0615	0.0923	0.123	0.154	0.185	0.215	0.246	0.277	0.308	0.338	0.369	0.4	0.431	0.462	0.492	0.523	0.554	0.585	0.615	0.646	0.677	0.708	0.738	0.769	0.8	0.831	0.862	0.892	0.923	0.954	0.985	1.02	1.05
Intensity (arb.units)	2.31e-10	2.72e-09	2.77e-08	2.43e-07	1.85e-06	1.22e-05	6.95e-05	0.000342	0.00146	0.00537	0.0171	0.0472	0.113	0.232	0.414	0.638	0.852	0.983	0.981	0.847	0.632	0.408	0.228	0.11	0.046	0.0166	0.0052	0.00141	0.000329	6.65e-05	1.16e-05	1.76e-06	2.3e-07	2.6e-08	2.55e-09
[truncated: 1 more columns]

## Sheet: Fig_S2
	DUDMA/PEGDA xy
	D_xy
x,y (mm)	-0.527	-0.513	-0.5	-0.486	-0.473	-0.459	-0.446	-0.432	-0.419	-0.405	-0.392	-0.378	-0.365	-0.351	-0.338	-0.324	-0.311	-0.297	-0.284	-0.27	-0.257	-0.243	-0.23	-0.216	-0.203	-0.189	-0.176	-0.162	-0.149	-0.135	-0.122	-0.108	-0.0945	-0.081	-0.0675	-0.054	-0.0405	-0.027	-0.0135	-1.11e-16	0.0135	0.027	0.0405	0.054	0.0675	0.081	0.0945	0.108	0.121
Intensity (arb.units)	8.02e-06	1.22e-05	1.85e-05	2.77e-05	4.12e-05	6.07e-05	8.88e-05	0.000129	0.000185	0.000264	0.000373	0.000523	0.000729	0.00101	0.00138	0.00188	0.00255	0.00342	0.00456	0.00605	0.00797	0.0104	0.0136	0.0177	0.0228	0.0294	0.0377	0.0482	0.0614	0.0782	0.0998	0.129	0.172	0.237	0.335	0.473	0.643	0.817	0.95	1	0.95	0.817	0.643	0.473	0.335	0.237	0.172	0.129	0.0998
	PSF_opt_xy
x,y (mm)	-0.527	-0.513	-0.5	-0.486	-0.473	-0.459	-0.446	-0.432	-0.419	-0.405	-0.392	-0.378	-0.365	-0.351	-0.338	-0.324	-0.311	-0.297	-0.284	-0.27	-0.257	-0.243	-0.23	-0.216	-0.203	-0.189	-0.176	-0.162	-0.149	-0.135	-0.122	-0.108	-0.0945	-0.081	-0.0675	-0.054	-0.0405	-0.027	-0.0135	-1.11e-16	0.0135	0.027	0.0405	0.054	0.0675	0.081	0.0945	0.108	0.121
Intensity (arb.units)	5.67e-10	1.67e-09	4.76e-09	1.32e-08	3.57e-08	9.39e-08	2.4e-07	5.96e-07	1.44e-06	3.38e-06	7.72e-06	1.71e-05	3.7e-05	7.77e-05	0.000159	0.000315	0.000608	0.00114	0.00209	0.0037	0.00639	0.0107	0.0175	0.0278	0.0429	0.0643	0.0939	0.133	0.184	0.247	0.322	0.408	0.504	0.604	0.705	0.799	0.882	0.946	0.986	1	0.986	0.946	0.882	0.799	0.705	0.604	0.504	0.408	0.322
	PSF_eff_xy
x,y (mm)	-0.527	-0.513	-0.5	-0.486	-0.473	-0.459	-0.446	-0.432	-0.419	-0.405	-0.392	-0.378	-0.365	-0.351	-0.338	-0.324	-0.311	-0.297	-0.284	-0.27	-0.257	-0.243	-0.23	-0.216	-0.203	-0.189	-0.176	-0.162	-0.149	-0.135	-0.122	-0.108	-0.0945	-0.081	-0.0675	-0.054	-0.0405	-0.027	-0.0135	-1.11e-16	0.0135	0.027	0.0405	0.054	0.0675	0.081	0.0945	0.108	0.121
Intensity (arb.units)	0.000292	0.000405	0.00056	0.000768	0.00105	0.00142	0.00191	0.00256	0.00341	0.00451	0.00595	0.0078	0.0102	0.0132	0.0171	0.0221	0.0283	0.0362	0.046	0.0583	0.0736	0.0924	0.115	0.143	0.177	0.216	0.262	0.315	0.375	0.441	0.512	0.587	0.663	0.738	0.809	0.872	0.926	0.966	0.991	1	0.991	0.966	0.926	0.872	0.809	0.738	0.663	0.587	0.512
	DUDMA/PEGDA z
	D_k
x,y (mm)	-0.527	-0.513	-0.5	-0.486	-0.473	-0.459	-0.446	-0.432	-0.419	-0.405	-0.392	-0.378	-0.365	-0.351	-0.338	-0.324	-0.311	-0.297	-0.284	-0.27	-0.257	-0.243	-0.23	-0.216	-0.203	-0.189	-0.176	-0.162	-0.149	-0.135	-0.122	-0.108	-0.0945	-0.081	-0.0675	-0.054	-0.0405	-0.027	-0.0135	-1.11e-16	0.0135	0.027	0.0405	0.054	0.0675	0.081	0.0945	0.108	0.121
Intensity (arb.units)	8.02e-06	1.22e-05	1.85e-05	2.77e-05	4.12e-05	6.07e-05	8.88e-05	0.000129	0.000185	0.000264	0.000373	0.000523	0.000729	0.00101	0.00138	0.00188	0.00255	0.00342	0.00456	0.00605	0.00797	0.0104	0.0136	0.0177	0.0228	0.0294	0.0377	0.0482	0.0614	0.0782	0.0998	0.129	0.172	0.237	0.335	0.473	0.643	0.817	0.95	1	0.95	0.817	0.643	0.473	0.335	0.237	0.172	0.129	0.0998
	PSF_opt_z
x,y (mm)	-0.527	-0.513	-0.5	-0.486	-0.473	-0.459	-0.446	-0.432	-0.419	-0.405	-0.392	-0.378	-0.365	-0.351	-0.338	-0.324	-0.311	-0.297	-0.284	-0.27	-0.257	-0.243	-0.23	-0.216	-0.203	-0.189	-0.176	-0.162	-0.149	-0.135	-0.122	-0.108	-0.0945	-0.081	-0.0675	-0.054	-0.0405	-0.027	-0.0135	-1.11e-16	0.0135	0.027	0.0405	0.054	0.0675	0.081	0.0945	0.108	0.121
Intensity (arb.units)	5.67e-10	1.67e-09	4.76e-09	1.32e-08	3.57e-08	9.39e-08	2.4e-07	5.96e-07	1.44e-06	3.38e-06	7.72e-06	1.71e-05	3.7e-05	7.77e-05	0.000159	0.000315	0.000608	0.00114	0.00209	0.0037	0.00639	0.0107	0.0175	0.0278	0.0429	0.0643	0.0939	0.133	0.184	0.247	0.322	0.408	0.504	0.604	0.705	0.799	0.882	0.946	0.986	1	0.986	0.946	0.882	0.799	0.705	0.604	0.504	0.408	0.322
	PSF_eff_z
x,y (mm)	-0.527	-0.513	-0.5	-0.486	-0.473	-0.459	-0.446	-0.432	-0.419	-0.405	-0.392	-0.378	-0.365	-0.351	-0.338	-0.324	-0.311	-0.297	-0.284	-0.27	-0.257	-0.243	-0.23	-0.216	-0.203	-0.189	-0.176	-0.162	-0.149	-0.135	-0.122	-0.108	-0.0945	-0.081	-0.0675	-0.054	-0.0405	-0.027	-0.0135	-1.11e-16	0.0135	0.027	0.0405	0.054	0.0675	0.081	0.0945	0.108	0.121
Intensity (arb.units)	0.000292	0.000405	0.00056	0.000768	0.00105	0.00142	0.00191	0.00256	0.00341	0.00451	0.00595	0.0078	0.0102	0.0132	0.0171	0.0221	0.0283	0.0362	0.046	0.0583	0.0736	0.0924	0.115	0.143	0.177	0.216	0.262	0.315	0.375	0.441	0.512	0.587	0.663	0.738	0.809	0.872	0.926	0.966	0.991	1	0.991	0.966	0.926	0.872	0.809	0.738	0.663	0.587	0.512
	DUDMA xy
	D_k
x,y (mm)	-0.5265	-0.513	-0.4995	-0.486	-0.4725	-0.459	-0.4455	-0.432	-0.4185	-0.405	-0.3915	-0.378	-0.3645	-0.351	-0.3375	-0.324	-0.3105	-0.297	-0.2835	-0.27	-0.2565	-0.243	-0.2295	-0.216	-0.2025	-0.189	-0.1755	-0.162	-0.1485	-0.135	-0.1215	-0.108	-0.0945	-0.081	-0.0675	-0.054	-0.0405	-0.027	-0.0135	-1.11022e-16	0.0135	0.027	0.0405	0.054	0.0675	0.081	0.0945	0.108	0.1215
Intensity (arb.units)	2.95601e-11	8.22322e-11	2.23046e-10	5.89963e-10	1.52194e-09	3.82983e-09	9.40255e-09	2.25253e-08	5.26667e-08	1.20206e-07	2.67873e-07	5.82961e-07	1.23924e-06	2.57384e-06	5.22431e-06	1.03661e-05	2.01123e-05	3.8169e-05	7.08771e-05	0.000128827	0.000229293	0.000399808	0.000683303	0.00114531	0.00188396	0.0030435	0.00483291	0.00755175	0.0116284	0.017679	0.026593	0.0396355	0.0585639	0.086163	0.129297	0.20772	0.359695	0.607512	0.877523	1	0.877523	0.607512	0.359695	0.20772	0.129297	0.086163	0.0585639	0.0396355	0.026593
	PSF_opt_xy
x,y (mm)	-0.5265	-0.513	-0.4995	-0.486	-0.4725	-0.459	-0.4455	-0.432	-0.4185	-0.405	-0.3915	-0.378	-0.3645	-0.351	-0.3375	-0.324	-0.3105	-0.297	-0.2835	-0.27	-0.2565	-0.243	-0.2295	-0.216	-0.2025	-0.189	-0.1755	-0.162	-0.1485	-0.135	-0.1215	-0.108	-0.0945	-0.081	-0.0675	-0.054	-0.0405	-0.027	-0.0135	-1.11022e-16	0.0135	0.027	0.0405	0.054	0.0675	0.081	0.0945	0.108	0.1215
Intensity (arb.units)	5.67394e-10	1.66711e-09	4.76308e-09	1.32328e-08	3.57487e-08	9.39094e-08	2.39883e-07	5.95845e-07	1.43916e-06	3.38007e-06	7.71943e-06	1.7143e-05	3.70194e-05	7.77348e-05	0.000158724	0.000315146	0.000608449	0.00114229	0.00208532	0.00370179	0.00638986	0.0107254	0.0175056	0.0277833	0.0428777	0.064346	0.0938975	0.133238	0.183842	0.246662	0.321813	0.408268	0.503652	0.604167	0.704735	0.799349	0.881636	0.945549	0.9861	1	0.9861	0.945549	0.881636	0.799349	0.704735	0.604167	0.503652	0.408268	0.321813
	PSF_eff_xy
x,y (mm)	-0.5265	-0.513	-0.4995	-0.486	-0.4725	-0.459	-0.4455	-0.432	-0.4185	-0.405	-0.3915	-0.378	-0.3645	-0.351	-0.3375	-0.324	-0.3105	-0.297	-0.2835	-0.27	-0.2565	-0.243	-0.2295	-0.216	-0.2025	-0.189	-0.1755	-0.162	-0.1485	-0.135	-0.1215	-0.108	-0.0945	-0.081	-0.0675	-0.054	-0.0405	-0.027	-0.0135	-1.11022e-16	0.0135	0.027	0.0405	0.054	0.0675	0.081	0.0945	0.108	0.1215
Intensity (arb.units)	3.95434e-06	6.90434e-06	1.19133e-05	2.03161e-05	3.42447e-05	5.70598e-05	9.39935e-05	0.000153088	0.000246553	0.000392686	0.000618572	0.000963782	0.00148538	0.00226453	0.00341506	0.00509414	0.00751527	0.0109633	0.0158106	0.0225334	0.031725	0.0441033	0.0605072	0.0818769	0.109212	0.143503	0.185634	0.236258	0.295654	0.363579	0.439129	0.520652	0.605716	0.691164	0.773271	0.847995	0.911298	0.959515	0.989715	1	0.989715	0.959515	0.911298	0.847995	0.773271	0.691164	0.605716	0.520652	0.439129
	DUDMA z
	D_k
x,y (mm)	-0.5265	-0.513	-0.4995	-0.486	-0.4725	-0.459	-0.4455	-0.432	-0.4185	-0.405	-0.3915	-0.378	-0.3645	-0.351	-0.3375	-0.324	-0.3105	-0.297	-0.2835	-0.27	-0.2565	-0.243	-0.2295	-0.216	-0.2025	-0.189	-0.1755	-0.162	-0.1485	-0.135	-0.1215	-0.108	-0.0945	-0.081	-0.0675	-0.054	-0.0405	-0.027	-0.0135	-1.11022e-16	0.0135	0.027	0.0405	0.054	0.0675	0.081	0.0945	0.108	0.1215
Intensity (arb.units)	2.95601e-11	8.22322e-11	2.23046e-10	5.89963e-10	1.52194e-09	3.82983e-09	9.40255e-09	2.25253e-08	5.26667e-08	1.20206e-07	2.67873e-07	5.82961e-07	1.23924e-06	2.57384e-06	5.22431e-06	1.03661e-05	2.01123e-05	3.8169e-05	7.08771e-05	0.000128827	0.000229293	0.000399808	0.000683303	0.00114531	0.00188396	0.0030435	0.00483291	0.00755175	0.0116284	0.017679	0.026593	0.0396355	0.0585639	0.086163	0.129297	0.20772	0.359695	0.607512	0.877523	1	0.877523	0.607512	0.359695	0.20772	0.129297	0.086163	0.0585639	0.0396355	0.026593
	PSF_opt_z
x,y (mm)	-0.5265	-0.513	-0.4995	-0.486	-0.4725	-0.459	-0.4455	-0.432	-0.4185	-0.405	-0.3915	-0.378	-0.3645	-0.351	-0.3375	-0.324	-0.3105	-0.297	-0.2835	-0.27	-0.2565	-0.243	-0.2295	-0.216	-0.2025	-0.189	-0.1755	-0.162	-0.1485	-0.135	-0.1215	-0.108	-0.0945	-0.081	-0.0675	-0.054	-0.0405	-0.027	-0.0135	-1.11022e-16	0.0135	0.027	0.0405	0.054	0.0675	0.081	0.0945	0.108	0.1215
Intensity (arb.units)	5.67394e-10	1.66711e-09	4.76308e-09	1.32328e-08	3.57487e-08	9.39094e-08	2.39883e-07	5.95845e-07	1.43916e-06	3.38007e-06	7.71943e-06	1.7143e-05	3.70194e-05	7.77348e-05	0.000158724	0.000315146	0.000608449	0.00114229	0.00208532	0.00370179	0.00638986	0.0107254	0.0175056	0.0277833	0.0428777	0.064346	0.0938975	0.133238	0.183842	0.246662	0.321813	0.408268	0.503652	0.604167	0.704735	0.799349	0.881636	0.945549	0.9861	1	0.9861	0.945549	0.881636	0.799349	0.704735	0.604167	0.503652	0.408268	0.321813
	PSF_eff_z
x,y (mm)	-0.5265	-0.513	-0.4995	-0.486	-0.4725	-0.459	-0.4455	-0.432	-0.4185	-0.405	-0.3915	-0.378	-0.3645	-0.351	-0.3375	-0.324	-0.3105	-0.297	-0.2835	-0.27	-0.2565	-0.243	-0.2295	-0.216	-0.2025	-0.189	-0.1755	-0.162	-0.1485	-0.135	-0.1215	-0.108	-0.0945	-0.081	-0.0675	-0.054	-0.0405	-0.027	-0.0135	-1.11022e-16	0.0135	0.027	0.0405	0.054	0.0675	0.081	0.0945	0.108	0.1215
Intensity (arb.units)	3.95434e-06	6.90434e-06	1.19133e-05	2.03161e-05	3.42447e-05	5.70598e-05	9.39935e-05	0.000153088	0.000246553	0.000392686	0.000618572	0.000963782	0.00148538	0.00226453	0.00341506	0.00509414	0.00751527	0.0109633	0.0158106	0.0225334	0.031725	0.0441033	0.0605072	0.0818769	0.109212	0.143503	0.185634	0.236258	0.295654	0.363579	0.439129	0.520652	0.605716	0.691164	0.773271	0.847995	0.911298	0.959515	0.989715	1	0.989715	0.959515	0.911298	0.847995	0.773271	0.691164	0.605716	0.520652	0.439129
[truncated: 30 more columns]

## Sheet: Fig. S3
	Diffusion-only light dose spread
	DUDMA/PEGDA low power
h (mm)	1.06506	0.905301	0.798795	0.692289	0.585783	0.479277	0.372771	0.266265	0.159759
tau_p	59.1	59.9	60	60.4	60.7	62.5	68	86.4	234
	DUDMA/PEGDA high power
h (mm)	0.852048	0.53253	0.426024	0.426024	0.372771	0.266265	0.213012	0.159759	0.106506
tau_p	28.4	30.9	32	32	32.2	38	44.6	56.9	94.3
	DUDMA low power
h (mm)	1.06506	0.905301	0.798795	0.692289	0.585783	0.479277	0.372771	0.266265	0.159759
tau_p	74.4	74.6	75.4	76	76.5	76.8	82.6	103.5	151.5
	DUDMA high power
h (mm)	0.852048	0.53253	0.426024	0.426024	0.372771	0.266265	0.213012	0.159759	0.106506	0.053253
tau_p	47	50.8	52.3	52.5	53	61.5	70.9	89.9	132.8	344.9
	DUDMA/PEGDA low power (sim)
h (mm)	0.0813818	0.0922364	0.103091	0.113945	0.1248	0.135655	0.146509	0.157364	0.168218	0.179073	0.189927	0.200782	0.211636	0.222491	0.233345	0.2442	0.255055	0.265909	0.276764	0.287618	0.298473	0.309327	0.320182	0.331036	0.341891	0.352745	0.3636	0.374455	0.385309	0.396164	0.407018	0.417873	0.428727	0.439582	0.450436	0.461291	0.472145	0.483	0.493855	0.504709	0.515564	0.526418	0.537273	0.548127	0.558982	0.569836	0.580691	0.591545	0.6024
tau_p	297	256	224	179	163	149.5	129	121	108.5	103.5	99	92	89	86	82	80	78	75	74	73	71	70	68.5	68	67.5	66.5	66	65.5	64.5	64.5	64	63.5	63.5	63	62.5	62.5	62.5	62	62	62	61.5	61.5	61.5	61.5	61.5	61.5	61	61	61
	DUDMA/PEGDA high power (sim)
h (mm)	0.0379636	0.0488182	0.0596727	0.0705273	0.0813818	0.0922364	0.103091	0.113945	0.1248	0.135655	0.146509	0.157364	0.168218	0.179073	0.189927	0.200782	0.211636	0.222491	0.233345	0.2442	0.255055	0.265909	0.276764	0.287618	0.298473	0.309327	0.320182	0.331036	0.341891	0.352745	0.3636	0.374455	0.385309	0.396164	0.407018	0.417873	0.428727	0.439582	0.450436	0.461291	0.472145	0.483	0.493855	0.504709	0.515564	0.526418	0.537273	0.548127	0.558982
tau_p	307	158	124	101.5	74	65.5	59	49.5	46.5	43.5	39.5	38	35.5	34.5	33.5	32	31.5	31	30.5	30	30	29.5	29	29	28.5	28.5	28.5	28	28	28	28	28	28	28	28	28	28	28	27.5	27.5	27.5	27.5	27.5	27.5	27.5	27.5	27.5	27.5	27.5
	DUDMA low power (sim)
h (mm)	0.0596727	0.0705273	0.0813818	0.0922364	0.103091	0.113945	0.1248	0.135655	0.146509	0.157364	0.168218	0.179073	0.189927	0.200782	0.211636	0.222491	0.233345	0.2442	0.255055	0.265909	0.276764	0.287618	0.298473	0.309327	0.320182	0.331036	0.341891	0.352745	0.3636	0.374455	0.385309	0.396164	0.407018	0.417873	0.428727	0.439582	0.450436	0.461291	0.472145	0.483	0.493855	0.504709	0.515564	0.526418	0.537273	0.548127	0.558982	0.569836	0.580691
tau_p	341	278.5	203	179	161	135	126	118	107	102.5	95.5	92.5	90.5	86.5	85	83.5	81.5	80.5	80	78.5	78	77.5	76.5	76	75.5	75.5	75	75	74.5	74.5	74.5	74.5	74	74	74	74	74	74	74	74	74	73.5	73.5	73.5	73.5	73.5	73.5	73.5	73.5
	DUDMA high power (sim)
h (mm)	0.0379636	0.0488182	0.0596727	0.0705273	0.0813818	0.0922364	0.103091	0.113945	0.1248	0.135655	0.146509	0.157364	0.168218	0.179073	0.189927	0.200782	0.211636	0.222491	0.233345	0.2442	0.255055	0.265909	0.276764	0.287618	0.298473	0.309327	0.320182	0.331036	0.341891	0.352745	0.3636	0.374455	0.385309	0.396164	0.407018	0.417873	0.428727	0.439582	0.450436	0.461291	0.472145	0.483	0.493855	0.504709	0.515564	0.526418	0.537273	0.548127	0.558982
tau_p	347.5	185.5	148.5	124	94	85	77.5	68	64	61.5	57	55.5	53	52	51	50	49.5	49	48	48	47.5	47.5	47	47	47	46.5	46.5	46.5	46.5	46.5	46.5	46.5	46.5	46.5	46.5	46.5	46.5	46.5	46.5	46.5	46.5	46.5	46.5	46.5	46.5	46.5	46.5	46.5	46.5
	PSF-only light dose spread
	DUDMA/PEGDA low power
h (mm)	1.06506	0.905301	0.798795	0.692289	0.585783	0.479277	0.372771	0.266265	0.159759
tau_p	59.1	59.9	60	60.4	60.7	62.5	68	86.4	234
	DUDMA/PEGDA high power
h (mm)	0.852048	0.53253	0.426024	0.426024	0.372771	0.266265	0.213012	0.159759	0.106506
tau_p	28.4	30.9	32	32	32.2	38	44.6	56.9	94.3
	DUDMA low power
h (mm)	1.06506	0.905301	0.798795	0.692289	0.585783	0.479277	0.372771	0.266265	0.159759
tau_p	74.4	74.6	75.4	76	76.5	76.8	82.6	103.5	151.5
	DUDMA high power
h (mm)	0.852048	0.53253	0.426024	0.426024	0.372771	0.266265	0.213012	0.159759	0.106506	0.053253
tau_p	47	50.8	52.3	52.5	53	61.5	70.9	89.9	132.8	344.9
	DUDMA/PEGDA low power (sim)
h (mm)	0.0379636	0.0488182	0.0596727	0.0705273	0.0813818	0.0922364	0.103091	0.113945	0.1248	0.135655	0.146509	0.157364	0.168218	0.179073	0.189927	0.200782	0.211636	0.222491	0.233345	0.2442	0.255055	0.265909	0.276764	0.287618	0.298473	0.309327	0.320182	0.331036	0.341891	0.352745	0.3636	0.374455	0.385309	0.396164	0.407018	0.417873	0.428727	0.439582	0.450436	0.461291	0.472145	0.483	0.493855	0.504709	0.515564	0.526418	0.537273	0.548127	0.558982
tau_p	345	241	210	186.5	153.5	141	131	115.5	109	103.5	95	91.5	85	82.5	80.5	76.5	75	73.5	71	70	69	67.5	66.5	66	65	64.5	63.5	63.5	63	62.5	62.5	62	62	61.5	61.5	61.5	61	61	61	61	61	61	61	61	61	61	61	61	61
	DUDMA/PEGDA high power (sim)
h (mm)	0.0162545	0.0271091	0.0379636	0.0488182	0.0596727	0.0705273	0.0813818	0.0922364	0.103091	0.113945	0.1248	0.135655	0.146509	0.157364	0.168218	0.179073	0.189927	0.200782	0.211636	0.222491	0.233345	0.2442	0.255055	0.265909	0.276764	0.287618	0.298473	0.309327	0.320182	0.331036	0.341891	0.352745	0.3636	0.374455	0.385309	0.396164	0.407018	0.417873	0.428727	0.439582	0.450436	0.461291	0.472145	0.483	0.493855	0.504709	0.515564	0.526418	0.537273
tau_p	282.5	202.5	158	110	96	85	70	64.5	60	52.5	50	47.5	43.5	41.5	39	37.5	36.5	35	34	33.5	32.5	32	31.5	30.5	30.5	30	29.5	29.5	29	29	28.5	28.5	28.5	28.5	28	28	28	28	28	28	28	28	27.5	27.5	27.5	27.5	27.5	27.5	27.5
	DUDMA low power (sim)
h (mm)	0.0488182	0.0596727	0.0705273	0.0813818	0.0922364	0.103091	0.113945	0.1248	0.135655	0.146509	0.157364	0.168218	0.179073	0.189927	0.200782	0.211636	0.222491	0.233345	0.2442	0.255055	0.265909	0.276764	0.287618	0.298473	0.309327	0.320182	0.331036	0.341891	0.352745	0.3636	0.374455	0.385309	0.396164	0.407018	0.417873	0.428727	0.439582	0.450436	0.461291	0.472145	0.483	0.493855	0.504709	0.515564	0.526418	0.537273	0.548127	0.558982	0.569836
tau_p	292	254.5	226	185.5	171	159	140	132	125.5	115	110.5	103.5	100	97.5	93	91	89	86	84.5	83.5	81.5	80.5	80	78.5	78	77	76.5	76.5	75.5	75.5	75	75	74.5	74.5	74.5	74	74	74	74	74	74	74	74	74	73.5	73.5	73.5	73.5	73.5
	DUDMA high power (sim)
h (mm)	0.0271091	0.0379636	0.0488182	0.0596727	0.0705273	0.0813818	0.0922364	0.103091	0.113945	0.1248	0.135655	0.146509	0.157364	0.168218	0.179073	0.189927	0.200782	0.211636	0.222491	0.233345	0.2442	0.255055	0.265909	0.276764	0.287618	0.298473	0.309327	0.320182	0.331036	0.341891	0.352745	0.3636	0.374455	0.385309	0.396164	0.407018	0.417873	0.428727	0.439582	0.450436	0.461291	0.472145	0.483	0.493855	0.504709	0.515564	0.526418	0.537273	0.548127
tau_p	337.5	263	183.5	160	142	117	107.5	100	88	83	79	72.5	69.5	65	63	61.5	58.5	57	56	54	53	52.5	51	50.5	50	49.5	49	48.5	48	48	47.5	47.5	47.5	47	47	47	46.5	46.5	46.5	46.5	46.5	46.5	46.5	46.5	46.5	46.5	46.5	46.5	46.5
[truncated: 50 more columns]

## Sheet: Fig_S5
	DUDMA/PEGDA experimental data points (3 replicates)
tau_p (s)	1.06506	0.905301	0.798795	0.692289	0.585783	0.479277	0.372771	0.266265	1.06506	0.905301	0.798795	0.692289	0.585783	0.479277	0.372771	0.266265	1.06506	0.905301	0.798795	0.692289	0.585783	0.479277	0.372771	0.266265
h (mm)	62	62.1	62	62	62	63.8	70.2	87	62.1	62.2	63.5	62.9	64	65.6	68.6	81.3	59.1	59.9	60	60.4	60.7	62.5	68	86.4
	DUDMA/PEGDA simulation
tau_p (s)	0.136984	0.158914	0.180845	0.202776	0.224706	0.246637	0.268567	0.290498	0.312429	0.334359	0.35629	0.37822	0.400151	0.422082	0.444012	0.465943	0.487873	0.509804	0.531735	0.553665	0.575596	0.597527	0.619457	0.641388	0.663318	0.685249	0.70718	0.72911	0.751041	0.772971	0.794902	0.816833	0.838763	0.860694	0.882624	0.904555	0.926486	0.948416	0.970347	0.992278	1.01421	1.03614	1.05807	1.08
h (mm)	187.5	162.25	135.75	117.25	104.25	97.5	89.75	83.5	79	76.25	73.25	70.75	68.75	67.75	66.25	65.25	64.5	63.75	63.25	62.75	62.25	62	61.75	61.5	61.25	61.25	61	61	61	60.75	60.75	60.75	60.75	60.75	60.75	60.75	60.75	60.75	60.75	60.75	60.75	60.75	60.75	60.75
	DUDMA/PEGDA simulation upper bound
tau_p (s)	0.136984	0.158914	0.180845	0.202776	0.224706	0.246637	0.268567	0.290498	0.312429	0.334359	0.35629	0.37822	0.400151	0.422082	0.444012	0.465943	0.487873	0.509804	0.531735	0.553665	0.575596	0.597527	0.619457	0.641388	0.663318	0.685249	0.70718	0.72911	0.751041	0.772971	0.794902	0.816833	0.838763	0.860694	0.882624	0.904555	0.926486	0.948416	0.970347	0.992278	1.01421	1.03614	1.05807	1.08
h (mm)	198.25	171.25	142.5	122.75	108.5	101.25	92.75	86.25	81	78.25	74.75	72.25	70	68.75	67.25	66	65.25	64.5	63.75	63	62.75	62.25	62	61.75	61.5	61.5	61.25	61	61	61	61	60.75	60.75	60.75	60.75	60.75	60.75	60.75	60.75	60.75	60.75	60.75	60.75	60.75
	DUDMA/PEGDA simulation lower bound
tau_p (s)	0.136984	0.158914	0.180845	0.202776	0.224706	0.246637	0.268567	0.290498	0.312429	0.334359	0.35629	0.37822	0.400151	0.422082	0.444012	0.465943	0.487873	0.509804	0.531735	0.553665	0.575596	0.597527	0.619457	0.641388	0.663318	0.685249	0.70718	0.72911	0.751041	0.772971	0.794902	0.816833	0.838763	0.860694	0.882624	0.904555	0.926486	0.948416	0.970347	0.992278	1.01421	1.03614	1.05807	1.08
h (mm)	174.25	151.5	127.5	111	99.25	93.25	86	80.5	76.25	74	71.25	69	67.25	66.5	65.25	64.25	63.75	63	62.5	62.25	62	61.75	61.5	61.25	61.25	61	61	60.75	60.75	60.75	60.75	60.75	60.75	60.75	60.75	60.75	60.75	60.75	60.75	60.75	60.75	60.75	60.75	60.75

## Sheet: Fig_S7
	DUDMA/PEGDA experimental data points (uncorrected, 3 replicates)
tau_p (s)	1.06506	0.905301	0.798795	0.692289	0.585783	0.479277	0.372771	0.266265	1.06506	0.905301	0.798795	0.692289	0.585783	0.479277	0.372771	0.266265	1.06506	0.905301	0.798795	0.692289	0.585783	0.479277	0.372771	0.266265
h (mm)	62	62.1	62	62	62	63.8	70.2	87	62.1	62.2	63.5	62.9	64	65.6	68.6	81.3	59.1	59.9	60	60.4	60.7	62.5	68	86.4
	DUDMA/PEGDA experimental data points (deconvolved, 3 replicates)
tau_p (s)	1.06506	0.905301	0.798795	0.692289	0.585783	0.479277	0.372771	0.266265	0.159759	1.06506	0.905301	0.798795	0.692289	0.585783	0.479277	0.372771	0.266265	0.159759	1.06506	0.905301	0.798795	0.692289	0.585783	0.479277	0.372771	0.266265	0.159759
h (mm)	60.7	60.4	60.5	59.7	59	59.6	61.5	69.9	88.6	60.6	60.3	59.5	58.8	57.9	57.6	58	64	81.4	61.7	61.6	61	61	59	59.2	59.5	63.8	81.9
	DUDMA/PEGDA simulation
tau_p (s)	0.136984	0.158914	0.180845	0.202776	0.224706	0.246637	0.268567	0.290498	0.312429	0.334359	0.35629	0.37822	0.400151	0.422082	0.444012	0.465943	0.487873	0.509804	0.531735	0.553665	0.575596	0.597527	0.619457	0.641388	0.663318	0.685249	0.70718	0.72911	0.751041	0.772971	0.794902	0.816833	0.838763	0.860694	0.882624	0.904555	0.926486	0.948416	0.970347	0.992278	1.01421	1.03614	1.05807	1.08
h (mm)	187.5	162.25	135.75	117.25	104.25	97.5	89.75	83.5	79	76.25	73.25	70.75	68.75	67.75	66.25	65.25	64.5	63.75	63.25	62.75	62.25	62	61.75	61.5	61.25	61.25	61	61	61	60.75	60.75	60.75	60.75	60.75	60.75	60.75	60.75	60.75	60.75	60.75	60.75	60.75	60.75	60.75
	DUDMA/PEGDA simulation upper bound
tau_p (s)	0.136984	0.158914	0.180845	0.202776	0.224706	0.246637	0.268567	0.290498	0.312429	0.334359	0.35629	0.37822	0.400151	0.422082	0.444012	0.465943	0.487873	0.509804	0.531735	0.553665	0.575596	0.597527	0.619457	0.641388	0.663318	0.685249	0.70718	0.72911	0.751041	0.772971	0.794902	0.816833	0.838763	0.860694	0.882624	0.904555	0.926486	0.948416	0.970347	0.992278	1.01421	1.03614	1.05807	1.08
h (mm)	198.25	171.25	142.5	122.75	108.5	101.25	92.75	86.25	81	78.25	74.75	72.25	70	68.75	67.25	66	65.25	64.5	63.75	63	62.75	62.25	62	61.75	61.5	61.5	61.25	61	61	61	61	60.75	60.75	60.75	60.75	60.75	60.75	60.75	60.75	60.75	60.75	60.75	60.75	60.75
	DUDMA/PEGDA simulation lower bound
tau_p (s)	0.136984	0.158914	0.180845	0.202776	0.224706	0.246637	0.268567	0.290498	0.312429	0.334359	0.35629	0.37822	0.400151	0.422082	0.444012	0.465943	0.487873	0.509804	0.531735	0.553665	0.575596	0.597527	0.619457	0.641388	0.663318	0.685249	0.70718	0.72911	0.751041	0.772971	0.794902	0.816833	0.838763	0.860694	0.882624	0.904555	0.926486	0.948416	0.970347	0.992278	1.01421	1.03614	1.05807	1.08
h (mm)	174.25	151.5	127.5	111	99.25	93.25	86	80.5	76.25	74	71.25	69	67.25	66.5	65.25	64.25	63.75	63	62.5	62.25	62	61.75	61.5	61.25	61.25	61	61	60.75	60.75	60.75	60.75	60.75	60.75	60.75	60.75	60.75	60.75	60.75	60.75	60.75	60.75	60.75	60.75	60.75

## Sheet: Fig_S8
	DUDMA/PEGDA uncorrected datapoints
h(mm)	1.06506	0.905301	0.798795	0.692289	0.585783	0.479277	0.372771	0.266265
mean (tau_p (s))	61.0667	61.4	61.8333	61.7667	62.2333	63.9667	68.9333	84.9
std(tau_p) (s)	1.39124	1.06145	1.43372	1.03387	1.35728	1.27105	0.928559	2.55734
	DUDMA/PEGDA deconvolved datapoints
h(mm)	1.06506	0.905301	0.798795	0.692289	0.585783	0.479277	0.372771	0.266265	0.159759
mean (tau_p (s))	61	60.7667	60.3333	59.8333	58.6333	58.8	59.6667	65.9	83.9667
std(tau_p) (s)	0.496655	0.590668	0.62361	0.903081	0.518545	0.864099	1.43372	2.82961	3.28261
	DUDMA/PEGDA simulation
tau_p (s)	0.136984	0.158914	0.180845	0.202776	0.224706	0.246637	0.268567	0.290498	0.312429	0.334359	0.35629	0.37822	0.400151	0.422082	0.444012	0.465943	0.487873	0.509804	0.531735	0.553665	0.575596	0.597527	0.619457	0.641388	0.663318	0.685249	0.70718	0.72911	0.751041	0.772971	0.794902	0.816833	0.838763	0.860694	0.882624	0.904555	0.926486	0.948416	0.970347	0.992278	1.01421	1.03614	1.05807	1.08
h (mm)	187.5	162.25	135.75	117.25	104.25	97.5	89.75	83.5	79	76.25	73.25	70.75	68.75	67.75	66.25	65.25	64.5	63.75	63.25	62.75	62.25	62	61.75	61.5	61.25	61.25	61	61	61	60.75	60.75	60.75	60.75	60.75	60.75	60.75	60.75	60.75	60.75	60.75	60.75	60.75	60.75	60.75
	DUDMA/PEGDA simulation upper bound
tau_p (s)	0.136984	0.158914	0.180845	0.202776	0.224706	0.246637	0.268567	0.290498	0.312429	0.334359	0.35629	0.37822	0.400151	0.422082	0.444012	0.465943	0.487873	0.509804	0.531735	0.553665	0.575596	0.597527	0.619457	0.641388	0.663318	0.685249	0.70718	0.72911	0.751041	0.772971	0.794902	0.816833	0.838763	0.860694	0.882624	0.904555	0.926486	0.948416	0.970347	0.992278	1.01421	1.03614	1.05807	1.08
h (mm)	198.25	171.25	142.5	122.75	108.5	101.25	92.75	86.25	81	78.25	74.75	72.25	70	68.75	67.25	66	65.25	64.5	63.75	63	62.75	62.25	62	61.75	61.5	61.5	61.25	61	61	61	61	60.75	60.75	60.75	60.75	60.75	60.75	60.75	60.75	60.75	60.75	60.75	60.75	60.75
	DUDMA/PEGDA simulation lower bound
tau_p (s)	0.136984	0.158914	0.180845	0.202776	0.224706	0.246637	0.268567	0.290498	0.312429	0.334359	0.35629	0.37822	0.400151	0.422082	0.444012	0.465943	0.487873	0.509804	0.531735	0.553665	0.575596	0.597527	0.619457	0.641388	0.663318	0.685249	0.70718	0.72911	0.751041	0.772971	0.794902	0.816833	0.838763	0.860694	0.882624	0.904555	0.926486	0.948416	0.970347	0.992278	1.01421	1.03614	1.05807	1.08
h (mm)	174.25	151.5	127.5	111	99.25	93.25	86	80.5	76.25	74	71.25	69	67.25	66.5	65.25	64.25	63.75	63	62.5	62.25	62	61.75	61.5	61.25	61.25	61	61	60.75	60.75	60.75	60.75	60.75	60.75	60.75	60.75	60.75	60.75	60.75	60.75	60.75	60.75	60.75	60.75	60.75

[truncated: 1 more sheets: Fig_S10]
